# Supplementary material for: Novel Humanized Anti-HER3 Antibodies: Structural Characterization and Therapeutic Activity
Source: Antibodies (Basel). 2025 Oct 6;14(4):84. doi: 10.3390/antib14040084 (PMC12550933; doi:10.3390/antib14040084)
Supplement: Supplementary file 1 [file antibodies-14-00084-s001.zip]

Archive with 1 entries (1 files):
- antibodies-3767488-supplementary.pdf
